# Supplementary material for: Characterization of small intestinal neuroendocrine tumorlets
Source: Endocr Relat Cancer. 2026 Apr 13;33(4):e250425. doi: 10.1530/ERC-25-0425 (PMC13097121; doi:10.1530/ERC-25-0425)
Supplement: Supplementary file 3 [file supplementary_table_2.xlsx]

## Sheet: Supp Table 2
Supplementary Table 2 List of variants shared by at least two primary tumors within each patient.
	Patient	Genome_Change			Patient	Genome_Change			Patient	Genome_Change			Patient	Genome_Change			Patient	Genome_Change			Patient	Genome_Change
	P876	g.chr19:27369077G>T			P952	g.chr1:193352374G>T			P947	g.chr8:33242315C>T			P852	g.chr10:62506025C>T			P848	g.chr1:149176033G>A			P772	g.chr10:17768110T>G
	P876	g.chr7:23587163C>A			P952	g.chr1:60896943C>A			P947	g.chr9:4173973C>T			P852	g.chr10:112997608C>T			P848	g.chr20:21424731C>A			P772	g.chr13:85926930_85926931insTATCAGCTTAA
	P876	g.chr8:48388348G>C			P952	g.chr10:121397974G>A			P947	g.chr11:131690214C>T			P852	g.chr12:97728250G>C			P848	g.chr22:48685403C>T			P772	g.chr2:135947289C>T
	P876	g.chr11:13073563C>G			P952	g.chr12:53842182G>A			P947	g.chr13:114207214G>A			P852	g.chr17:65802885A>G			P848	g.chr9:60569140delC			P772	g.chrY:5088887A>G
	P876	g.chr12:60790192C>A			P952	g.chr15:70478993G>A			P947	g.chr16:19462618G>T			P852	g.chr2:48340593T>C			P848	g.chr11:22633089G>A
	P876	g.chr14:65344107C>T			P952	g.chr15:87744088C>T			P947	g.chr21:22782677T>C			P852	g.chr20:28836012G>A			P848	g.chr11:33214382G>A
	P876	g.chr21:21695571G>A			P952	g.chr2:19539075C>T			P947	g.chr3:195096087C>G			P852	g.chr21:20880187C>T			P848	g.chr2:41542571C>T
	P876	g.chr22:27162797T>C			P952	g.chr2:26556525C>T			P947	g.chr5:80270906C>T			P852	g.chr3:91257263delT			P848	g.chr7:25019695_25019696insG
	P876	g.chr4:107552573C>T			P952	g.chr2:146357036C>T			P947	g.chr5:134573675C>T			P852	g.chr5:13517538G>T			P848	g.chr10:118175351G>A
	P876	g.chr5:88906833G>A			P952	g.chr2:215353957G>A			P947	g.chr6:70122797T>A			P852	g.chr5:117399721C>T			P848	g.chr11:64456576C>T
	P876	g.chr6:145946753T>A			P952	g.chr22:25737157C>T			P947	g.chr8:29339937C>T			P852	g.chr8:87259691G>A			P848	g.chr15:86581002T>A
	P876	g.chr8:50544452C>A			P952	g.chr4:159525501C>T			P947	g.chr8:104289406C>T			P852	g.chr11:7586425A>T			P848	g.chr15:95169028G>C
	P876	g.chr9:16275944C>T			P952	g.chr7:144812536C>T							P852	g.chr14:52408291T>G			P848	g.chr19:58209486A>T
	P876	g.chr9:127337624C>T			P952	g.chrX:27848098T>C							P852	g.chr18:57727395G>A			P848	g.chr1:185889547T>G
	P876	g.chr12:129104903A>G			P952	g.chrX:138027454T>G							P852	g.chr2:2050534G>A			P848	g.chr12:94402550C>T
	P876	g.chr5:180426436delT			P952	g.chr15:34175801G>T							P852	g.chr22:36729151G>A			P848	g.chr3:15686480A>C
	P876	g.chr10:37079661A>G			P952	g.chr4:54688815C>T							P852	g.chr4:174401609C>T			P848	g.chr4:108636064A>G
	P876	g.chr3:152514139T>C			P952	g.chr10:42265839C>A							P852	g.chr6:16403631G>A			P848	g.chr5:26101799G>A
					P952	g.chr4:30084290T>C							P852	g.chr7:46607839C>A			P848	g.chr5:30542898C>T
					P952	g.chr6:51013283C>A							P852	g.chr9:39015424C>T			P848	g.chr10:46774605G>C
					P952	g.chr4:54688794T>C							P852	g.chr9:133149806A>T			P848	g.chr4:9485366C>T
					P952	g.chr9:42747129_42747132delAAGG							P852	g.chr1:860697G>A			P848	g.chr1:168775852G>A
					P952	g.chr13:98204470G>A							P852	g.chr2:65600449C>T			P848	g.chr14:42361593C>T
													P852	g.chr22:11948960A>T
													P852	g.chr12:92945618G>A
													P852	g.chr13:97611615A>C
													P852	g.chr17:62414568_62414569insTTT
													P852	g.chr18:10003622G>A
													P852	g.chr9:67732347G>A
													P852	g.chrX:658961G>T
													P852	g.chrX:108284262G>A
													P852	g.chr11:6355797_6355798insT
													P852	g.chr13:91606398A>T
													P852	g.chr2:55136772C>T
													P852	g.chr8:131624120G>A
													P852	g.chr1:103786151G>A
													P852	g.chr1:103786158T>C
													P852	g.chr1:248945121C>T
													P852	g.chr20:9172962T>A
